# Supplementary material for: Metabolomic Analysis to Elucidate Mechanisms of Sunitinib Resistance in Renal Cell Carcinoma
Source: Metabolites. 2020 Dec 22;11(1):1. doi: 10.3390/metabo11010001 (PMC7821950; doi:10.3390/metabo11010001)
Supplement: Supplementary file 1 [file metabolites-11-00001-s001.zip]

Archive with 5 entries (5 files):
- Supplementary/20201214Supplementary Figure S1.pptx
- Supplementary/Supplementary data 1.docx
- Supplementary/Supplementary data 2.docx
- Supplementary/Supplementary table 1.docx
- Supplementary/Supplementary table 2.docx
